# Supplementary material for: Bioethanol Production from Cellulose-Rich Corncob Residue by the Thermotolerant Saccharomyces cerevisiae TC-5
Source: J Fungi (Basel). 2021 Jul 9;7(7):547. doi: 10.3390/jof7070547 (PMC8305858; doi:10.3390/jof7070547)
Supplement: Supplementary file 1 [file jof-07-00547-s001.zip]

Archive with 1 entries (1 files):
- jof-1281857-supplementary.pdf
